# Supplementary material for: Psoriatic skin inflammation is promoted by c‐Jun/AP‐1‐dependent CCL2 and IL‐23 expression in dendritic cells
Source: EMBO Mol Med. 2021 Mar 16;13(4):e12409. doi: 10.15252/emmm.202012409 (PMC8033525; doi:10.15252/emmm.202012409)
Supplement: Supplementary file 3 — Source Data for Expanded View and Appendix [file EMMM-13-e12409-s011.zip]

Archive with 24 entries (12 files):
- EV_Figures_+_Appendix/
- EV_Figures_+_Appendix/EMM-2020-12409-V5_Source_Data_Appendix_Fig_S2/
- EV_Figures_+_Appendix/EMM-2020-12409-V5_Source_Data_Appendix_Fig_S2/EMM-2020-12409-V5_Source-Data_App._F2.xlsx
- EV_Figures_+_Appendix/EMM-2020-12409-V5_Source_Data_Appendix_Fig_S3/
- EV_Figures_+_Appendix/EMM-2020-12409-V5_Source_Data_Appendix_Fig_S3/EMM-2020-12409-V5_Source-Data_App._S3.xlsx
- EV_Figures_+_Appendix/EMM-2020-12409-V5_Source_Data_Appendix_Fig_S4/
- EV_Figures_+_Appendix/EMM-2020-12409-V5_Source_Data_Appendix_Fig_S4/EMM-2020-12409-V5_Source-Data_App._S4.xlsx
- EV_Figures_+_Appendix/EMM-2020-12409-V5_Source_Data_Appendix_Fig_S5/
- EV_Figures_+_Appendix/EMM-2020-12409-V5_Source_Data_Appendix_Fig_S5/EMM-2020-12409-V5_Source-Data_App._S5.xlsx
- EV_Figures_+_Appendix/EMM-2020-12409-V5_Source_Data_Appendix_Fig_S6/
- EV_Figures_+_Appendix/EMM-2020-12409-V5_Source_Data_Appendix_Fig_S6/EMM-2020-12409-V5_Source-Data_App._S6.xlsx
- EV_Figures_+_Appendix/EMM-2020-12409-V5_Source_Data_Appendix_Fig_S7/
- EV_Figures_+_Appendix/EMM-2020-12409-V5_Source_Data_Appendix_Fig_S7/EMM-2020-12409-V5_Source-Data_App._S7.xlsx
- EV_Figures_+_Appendix/EMM-2020-12409-V5_Source_Data_EV_Fig1/
- EV_Figures_+_Appendix/EMM-2020-12409-V5_Source_Data_EV_Fig1/EMM-2020-12409-V5_Source-Data_Fig_EV1.xlsx
- EV_Figures_+_Appendix/EMM-2020-12409-V5_Source_Data_EV_Fig2/
- EV_Figures_+_Appendix/EMM-2020-12409-V5_Source_Data_EV_Fig2/EMM-2020-12409-V5-Q_Source-Data_Fig_EV2.xlsx
- EV_Figures_+_Appendix/EMM-2020-12409-V5_Source_Data_EV_Fig3/
- EV_Figures_+_Appendix/EMM-2020-12409-V5_Source_Data_EV_Fig3/EMM-2020-12409-V5_Source-Data_Fig_EV3.xlsx
- EV_Figures_+_Appendix/EMM-2020-12409-V5_Source_Data_EV_Fig4/
- EV_Figures_+_Appendix/EMM-2020-12409-V5_Source_Data_EV_Fig4/EMM-2020-12409-V5_Source_Images_EVFig4E.pdf
- EV_Figures_+_Appendix/EMM-2020-12409-V5_Source_Data_EV_Fig4/EMM-2020-12409-V5_Source_Images_EVFig4F.pdf
- EV_Figures_+_Appendix/EMM-2020-12409-V5_Source_Data_EV_Fig5/
- EV_Figures_+_Appendix/EMM-2020-12409-V5_Source_Data_EV_Fig5/EMM-2020-12409-V5_Source-Data_Fig_EV5.xlsx
