# Supplementary material for: Psoriatic skin inflammation is promoted by c‐Jun/AP‐1‐dependent CCL2 and IL‐23 expression in dendritic cells
Source: EMBO Mol Med. 2021 Mar 16;13(4):e12409. doi: 10.15252/emmm.202012409 (PMC8033525; doi:10.15252/emmm.202012409)
Supplement: Supplementary file 3 — Source Data for Expanded View and Appendix [file EMMM-13-e12409-s011.zip › EV_Figures_+_Appendix/EMM-2020-12409-V5_Source_Data_Appendix_Fig_S2/EMM-2020-12409-V5_Source-Data_App._F2.xlsx]

## Sheet: App Fig S2B
	App Fig S2B
	Wild-type					Ccl2 -/-
	0 d	1.5 d	3 d	7 d	7 + 3 d	0 d	1.5 d	3 d	7 d	7 + 3 d
	18			36
	11			50
	16			51
	23			46		14			27
	30			33		19			61
						18			45
	13	20				18	28
	16	29				21	32
	16	40				19	39
	9		78			12		84
	11		68			10		77
	11		61					82
			74
	10	26				18	33
	11	24				24	23
	21	24				13	39
	21		60			24		53
	25		55			22		42
			56			16		41
	12		52			11		40
	11		36			11		49
	10		49			12		61
	12				13	15				19
	10				34					18
					22					17
					17

## Sheet: App Fig S2C
	App Fig S2C
	Wild-type				Ccl2 -/-
	Untreated	2	3	5	Untreated	2	3	5
	0	1	2	3	11	25	40	43
	12	24	38	46	12	30	50	40
	12	30	50	42	12	28	48	42
	15	28	49	47
	12.5	26	43	45		24	30
						23	35
		23	45			20	20
		28	35			35	25
		24	40			27	50
		20	45

## Sheet: App Fig S2E
	App Fig S2E - gd TC			App Fig S2E -Neutrophils			App Fig S2E -Monocytes			App Fig S2E -Macrophages
	Wild-type	Ccl2 -/-		Wild-type	Ccl2 -/-		Wild-type	Ccl2 -/-		Wild-type	Ccl2 -/-
	5d- IMQ	5d - IMQ		5d- IMQ	5d - IMQ		5d- IMQ	5d - IMQ		5d- IMQ	5d - IMQ
	0.46	0.57		11.1	19		1.23	0.26		16.24	1.5
	0.55	0.74		5.7	10.6		0.77	0.45		11.43	1.9
	0.12	0.68		10.4	9.3		1.14	0.43		8.91	3.05
				3.95	15.68
	0.57	0.92		6.33	1.49		0.459	0.175		6.4	3.8
	0.76	0.29		10.18	9.99		0.434	0.491		6.6	5.5
	0.88	0.39					1.069	0.504		8.3	4.5
