# Supplementary material for: Psoriatic skin inflammation is promoted by c‐Jun/AP‐1‐dependent CCL2 and IL‐23 expression in dendritic cells
Source: EMBO Mol Med. 2021 Mar 16;13(4):e12409. doi: 10.15252/emmm.202012409 (PMC8033525; doi:10.15252/emmm.202012409)
Supplement: Supplementary file 3 — Source Data for Expanded View and Appendix [file EMMM-13-e12409-s011.zip › EV_Figures_+_Appendix/EMM-2020-12409-V5_Source_Data_Appendix_Fig_S3/EMM-2020-12409-V5_Source-Data_App._S3.xlsx]

## Sheet: App Fig S3A
	App Fig S3A
	Tlr7-/-				c-Jun fl/fl				c-Jun Δ/Δ Mx1 -Cre
	LAL	IMQ	AP-1	IMQ+ AP-1	LAL	IMQ	AP-1	IMQ+ AP-1	LAL	IMQ	AP-1	IMQ+ AP-1
	662	727	1820	1671	755	1958	2786	3127	1109	1692	2787	3017
	684	678	1808	1686	739	2419	2371	2784	1039	1971	1724	2771
					630	1703	1928	3062

## Sheet: App Fig S3B
	App Fig S3B
	Tlr7-/-				c-Jun fl/fl				c-Jun Δ/Δ Mx1 -Cre
	LAL	IMQ	AP-1	IMQ+ AP-1	LAL	IMQ	AP-1	IMQ+ AP-1	LAL	IMQ	AP-1	IMQ+ AP-1
	640	1186	3194	2723	690	2289	4683	3992	1393	1872	4432	4704
	1164	1127	3194	3189	721	3405	2858	4312	1682	2205	2579	4542
					620	1794	3029	4668

## Sheet: App Fig S3C
	App Fig S3C
	Tlr7-/-				c-Jun fl/fl				c-Jun Δ/Δ Mx1 -Cre
	LAL	IMQ	AP-1	IMQ+ AP-1	LAL	IMQ	AP-1	IMQ+ AP-1	LAL	IMQ	AP-1	IMQ+ AP-1
	234.5		197.7	288.2	257.4		2163.4	1154.6	110.4		174.4	298.2
	202.5		214.4	216.5	225.7		1996.3	1041.8	161.4		212.3	409
					216.9		1783.4	528.2	109.1		149.4	320.1
	239.83	202.31	250.62	418.14	138.23	207.29	1829.95	183.88	131.92	149.19	196.67	144.21
	160.31	178.41	210.95	314.54	177.41	229.37	1571.62	646.68	138.89	171.76	230.87	171.1
					153.34	289.97	2430.94	520.51

## Sheet: App Fig S3D
	App Fig S3D
	Tlr7-/-				c-Jun fl/fl				c-Jun Δ/Δ Mx1 -Cre
	LAL	IMQ	AP-1	IMQ+ AP-1	LAL	IMQ	AP-1	IMQ+ AP-1	LAL	IMQ	AP-1	IMQ+ AP-1
	0		0	0	0		162	0	0		133	0
	0		0	0	0		181	23	0		132	0
					0		176	16	0		82	10
	0	0	0	0
	0	0	0	0	0	0	237.5	40.2	0	0	97	8.3
					0	0	236.4	45	0	0	98	10.4
					0	0	127.1	24.7
