# Supplementary material for: Psoriatic skin inflammation is promoted by c‐Jun/AP‐1‐dependent CCL2 and IL‐23 expression in dendritic cells
Source: EMBO Mol Med. 2021 Mar 16;13(4):e12409. doi: 10.15252/emmm.202012409 (PMC8033525; doi:10.15252/emmm.202012409)
Supplement: Supplementary file 3 — Source Data for Expanded View and Appendix [file EMMM-13-e12409-s011.zip › EV_Figures_+_Appendix/EMM-2020-12409-V5_Source_Data_Appendix_Fig_S4/EMM-2020-12409-V5_Source-Data_App._S4.xlsx]

## Sheet: App Fig S4A
		App Fig S4A
		pDC
		LAL	IMQ
		0.119	0.046
		0.074	0.035
		0.038	0.036
		0.033	0.049
		0.037	0.078
		0.045	0.054

## Sheet: App Fig S4B
	App Fig S4B
	Il17a				Ccl2
	0	6h	12h	36h	0	6h	12h	36h
	1	3.96	17.17		1			0.37
	0.82	5.93	13.37					1.6
					0.9			0.6
					1.04
		3.02712		30.3
	1	3.63477	2.93169	36.14	1	0.33	1.65
			7.70997		1.19	2.7	0.23
	0.844543
	0.492389				1.15265	0.509852	5.01714	2.71561
	0.694146				1	1.71827	5.06724
					1.78096		2.04329
	0.1			13.58	0.54686
					1.28518
				25.43	0.798923

## Sheet: App Fig S4C
	App Fig S4C
	Il23r		Il12rb1		Il12rb2
	LAL	IMQ	LAL	IMQ	LAL	IMQ
	N.D.	N.D.	1.00001	4.19	1	1.76
	N.D.	N.D.	1	3.75	1	2.77
	N.D.	N.D.	1	2.47	1	2.49
	N.D.	N.D.
	N.D.	N.D.
	N.D.	N.D.
	N.D.
	N.D.

## Sheet: App Fig S4D
													App Fig S4D
													Wild type
													LAL	IMQ	rIL-12	rIL-12 + IMQ	rIL-23	rIL-23 + IMQ
												Gzmb	1	10.2	3.06	15.03	1.03	10.56
													1.44
													1		2.73	25.47		16.83
													0.51	15.01	1.89	35.54
													0.32	22.48
													0.38	20.26
													1	20.26	2.35	18	1.54
													1	22.85		16.08	0.61	31
													0.27	31.26		17.94	0.28	25.57
												Trail	1	14.73	4.28	16.21	1.16	14.02
													1	16.24	3.81	16.65		25.16
													0.8	13.53	1.74	19.6
													0.88	13.29
													1.06	9.72
													1	7.36	2.95	9.31	1.87
													1	2.56		2.91	0.67	2.29
													0.93	2.64		1.19	0.56	2.36
												Ifng	1	277.45	201.12	1349.28	0.76	1224.38
													0.53			1547.57	0.61	1175.47
																	0.55
													0.23	1514.62	1024.81
													0.18	1215.46	782.03
													0.75	1223.3	1341.1	1671.95	0.09	1058.08
													0.18			1571.02	2.2	950.53
													1	1451.92
													0.06	1802.9
