# Supplementary material for: Psoriatic skin inflammation is promoted by c‐Jun/AP‐1‐dependent CCL2 and IL‐23 expression in dendritic cells
Source: EMBO Mol Med. 2021 Mar 16;13(4):e12409. doi: 10.15252/emmm.202012409 (PMC8033525; doi:10.15252/emmm.202012409)
Supplement: Supplementary file 3 — Source Data for Expanded View and Appendix [file EMMM-13-e12409-s011.zip › EV_Figures_+_Appendix/EMM-2020-12409-V5_Source_Data_Appendix_Fig_S5/EMM-2020-12409-V5_Source-Data_App._S5.xlsx]

## Sheet: App Fig S5A
	App Fig S5A
	Tlr7-/-			c-Jun fl/fl			c-Jun Δ/Δ Mx1 -Cre
	LAL	CL264	CL307	LAL	CL264	CL307	LAL	CL264	CL307
	763	740	751	755	1250	1141	707	898	860
	662	785	851	739	1312	1091	616	921	851
	684	652		630	1070	1074	713	1093	1140

## Sheet: App Fig S5B
	App Fig S5B
	Tlr7-/-			c-Jun fl/fl			c-Jun Δ/Δ Mx1 -Cre
	LAL	CL264	CL307	LAL	CL264	CL307	LAL	CL264	CL307
	971	721	724	690	3616	4338	902	1466	1649
	607	617	667	721	2277	2334	1393	2776	3685
	640	1048	1288	620	2807	3852	1682	4474	3468
			496

## Sheet: App Fig S5C
	App Fig S5C
	Tlr7-/-			c-Jun fl/fl			c-Jun Δ/Δ Mx1 -Cre
	LAL	CL264	CL307	LAL	CL264	CL307	LAL	CL264	CL307
	234.5	229.5	258.7	257.4	1425.1	2202.5	110.4	190	274.1
	202.5	212.8	213.3	225.7	1219.4	2156.6	161.4	215	335.1
				216.9	1001	1910	109.1	129.5	206.4
	239.83	429.26	257.1
	160.31	273.54	399.55	138.23	847.24	1014.25	131.92	207.29	309.23
				177.41	1124.82	1713.2	138.89	278.02	393.9
				153.34	2429.75	3312.98

## Sheet: App Fig S5D
												App Fig S5D
												Tlr7-/-			c-Jun fl/fl			c-Jun Δ/Δ Mx1 -Cre
												LAL	CL264	CL307	LAL	CL264	CL307	LAL	CL264	CL307
												0	0	0	0	151	225	0	160	198
												0	0	0	0	217	297	0	120	187
															0	200	310	0	80	153
												0	0	0
												0	0	0	0	322.3	378.2	0	163.8	168.4
															0	370.1	307	0	177.1	174.3
															0	204.3	248.2
