# Supplementary material for: Psoriatic skin inflammation is promoted by c‐Jun/AP‐1‐dependent CCL2 and IL‐23 expression in dendritic cells
Source: EMBO Mol Med. 2021 Mar 16;13(4):e12409. doi: 10.15252/emmm.202012409 (PMC8033525; doi:10.15252/emmm.202012409)
Supplement: Supplementary file 3 — Source Data for Expanded View and Appendix [file EMMM-13-e12409-s011.zip › EV_Figures_+_Appendix/EMM-2020-12409-V5_Source_Data_Appendix_Fig_S6/EMM-2020-12409-V5_Source-Data_App._S6.xlsx]

## Sheet: App Fig S6A
		App Fig S6A
		Wild-type*
		cDC1	cDC2	Mac	LC
	c-Jun	1	0.46	2.02	1.26
		1	0.71	4.18	1.52
		1	0.75	1.03	0.75
	Ccl2	1	0.86	19.63	2.21
		1	2.3	11.91	4.62
	Il23p19	1	1	1	1
		1	1	0.41	3.86
		1	1	0.95	2.02
		1	0.9	0.75	0.98
	* Technical replicates

## Sheet: App Fig S6B
		App Fig S6B
		Wild-type
		Gr-1	CD45-NEG	CD3ε
	Il23p19	1	0.01	0
		4.07	0.01	0
				0
		1	0.01	0
		1.9	0.01	0
