# Supplementary material for: Psoriatic skin inflammation is promoted by c‐Jun/AP‐1‐dependent CCL2 and IL‐23 expression in dendritic cells
Source: EMBO Mol Med. 2021 Mar 16;13(4):e12409. doi: 10.15252/emmm.202012409 (PMC8033525; doi:10.15252/emmm.202012409)
Supplement: Supplementary file 3 — Source Data for Expanded View and Appendix [file EMMM-13-e12409-s011.zip › EV_Figures_+_Appendix/EMM-2020-12409-V5_Source_Data_Appendix_Fig_S7/EMM-2020-12409-V5_Source-Data_App._S7.xlsx]

## Sheet: App Fig S7C
	App Fig S7C -CCL2					App Fig S7C -CXCL1					App Fig S7C -IL17-A
	c-Jun fl/fl					c-Jun fl/fl					c-Jun fl/fl
	LAL- Veh	LAL- JNKi	IMQ- Veh	IMQ- JNKi		LAL- Veh	LAL- JNKi	IMQ- Veh	IMQ- JNKi		LAL- Veh	LAL- JNKi	IMQ- Veh	IMQ- JNKi
	31.67	28.46	202	39.2		6.09	4.64	77	16.27		1.16	1.04	3	1.11
	29.03	36.63	245.8	59.93		7.14	10.82	98.4	16.5		1.06	1.03		0.99
	26.3	29.71	131.3	73.53		1.66	5.71	33.4	17.15		1.17	1.09	4.5	1.17
			213.01	72.8				51.44	18.44				2.24	1.11
			124.59	37.27				65.19	1.68				3.66	1.18
			72.46	43.2				25.02	8.9				2.45	1.11
	App Fig S7C -IL-18					App Fig S7C -IL-33					App Fig S7C -TSLP					App Fig S7C -TNFα
	c-Jun fl/fl					c-Jun fl/fl					c-Jun fl/fl					c-Jun fl/fl
	LAL- Veh	LAL- JNKi	IMQ- Veh	IMQ- JNKi		LAL- Veh	LAL- JNKi	IMQ- Veh	IMQ- JNKi		LAL- Veh	LAL- JNKi	IMQ- Veh	IMQ- JNKi		LAL- Veh	LAL- JNKi	IMQ- Veh	IMQ- JNKi
	74.23	114.09	197	115.47		358.54	617.64	1023	572.3		1.95	1.64	11	1.36		5.24	8.01	6	5.61
	68.04	132.77	182.2	191.32		326.36	487.1	1296.6	639.78		1.79	1.74	11.9	1.22		5	8.82	7.4	5.31
	133.24	119.11	223.8	170.19		515.96	612.78	1479	704.26		1.57	1.71	3.4	1.83		7.1	7.65	8.1	5.59
			183.67	197.33				366.35	468.2				6.84	2.22				6.47	7.79
			210.95	97.68				1407.69	222.83				16.24	1.46				6.79	5.88
			155.09	97.67				474.75	233.89				2.02	1.74				6.17	5.2
