# Supplementary material for: Psoriatic skin inflammation is promoted by c‐Jun/AP‐1‐dependent CCL2 and IL‐23 expression in dendritic cells
Source: EMBO Mol Med. 2021 Mar 16;13(4):e12409. doi: 10.15252/emmm.202012409 (PMC8033525; doi:10.15252/emmm.202012409)
Supplement: Supplementary file 3 — Source Data for Expanded View and Appendix [file EMMM-13-e12409-s011.zip › EV_Figures_+_Appendix/EMM-2020-12409-V5_Source_Data_EV_Fig1/EMM-2020-12409-V5_Source-Data_Fig_EV1.xlsx]

## Sheet: Fig EV1E
	EVFigure 1 E
	c-Junfl/fl				c-JunΔ/Δ CD11c-Cre
	Untreated	36 h	48h	72h	Untreated	36 h	48h	72h
	1.08	1.42	1.88	0.8	1	1.11	0.96	2.56
	0.97	1.47	1.77	0.59	1.02	0.96	0.86	1.87
		2.01	3.26	0.56		0.97	1.41	1.93
		1.74		0.79		1.28		1.76
		1.55		0.87		1.19		1.54
	1.05		1.67	0.58	0.9	1.22	0.92	2.02
	1.14	2.39			0.95		1.13
		2.47				0.8	1.27
		1.57				1.05
	0.98	1.3	1.3		1.11
	1.28		2.36		1.1
			2.06
	1.09				1.1
	0.99		1.45
	1.11
	0.97

## Sheet: Fig EV1F
	EVFigure 1F
	c-Junfl/fl				c-JunΔ/Δ CD11c-Cre
	Untreated	36 h	48h	72h	Untreated	36 h	48h	72h
	41	76.5	70	96.5	33.5	61.3	38.5	74.5
	37	75.3	138	106.5	38.5	67	40.5	63.5
			99.5	103			34	84.5
				82				81.5
			188	91			82.3	89
				98.5			71.3	93
							101.7
	34.3		256		28.7	45	66.3
	39.3	90	86				70
		112	116.5
		91
			144
	18	124	151.5		27	43	70
			87.5			36	67
	14		95.5			46
	32.5				24.5	47	59.5
						35	61
	24.5
	24

## Sheet: Fig EV1G
	EVFigure 1G
	c-Junfl/fl				c-JunΔ/Δ CD11c-Cre
	Untreated	2d	3d	5d	Untreated	2d	3d	5d
	1.18	0.3	0.3	2.42	0.47	0.29	0.1	1.78
	0.57	0.13	0.1	1.99	0.66	0.18	0.2	2.21
			0.2	2.45			0.1	2.99
	0.5			2.56	1.29	0.99		1.74
	0.59	0.65	0.41		0.87	0.33	0.3
			0.24			0.81	0.44
			0.26	1.65			0.41	1.02
				2.64				0.8
	1.04	0.01		1.92	0.47	0.04		2.08
	0.87	0.05			0.67	0.08		2.24
								3.71
	1	0.58			3.3	0.45
	1.7	0.7				0.46
		0.51				0.22
		0.24				0.54
	1.15				1.81
	1.06				1.53
					2.62
	1.19				1.83
	1.38				1.36

## Sheet: Fig EV1H
	EVFigure 1H
	c-Junfl/fl				c-JunΔ/Δ CD11c-Cre
	Untreated	2d	3d	5d	Untreated	2d	3d	5d
	0.05	0.13	0.11	0.073	0.09	0.19	0.07	0.03
	0.13		0.06	0.043	0.09	0.17	0.1	0.056
				0.039			0.04	0.069
		0.22		0.043		0.12		0.054
	0.11	0.24				0.15
	0.17		0.18		0.08		0.19
		0.13	0.21			0.1	0.09
		0.15		0.016		0.1		0.02
		0.06		0.017		0.1		0.013
		0.06		0.008		0.1		0.014
	0.12				0.29			0.023
	0.11				0.19			0.032
	0.03				0.04
	0.03				0.08
	0.136				0.083
	0.072				0.124
	0.16				0.18

## Sheet: Fig EV1I
	EVFigure 1I
	c-Junfl/fl				c-JunΔ/Δ CD11c-Cre
	Untreated	2d	3d	5d	Untreated	2d	3d	5d
	0.68	0.25	0.29	0.21	0.32	0.16	0.08	0.11
	0.27	0.16	0.04	0.28	0.17	0.2	0.13	0.09
			0.39	0.09			0.03	0.16
	0.34	0.4		0.23	0.14	0.18		0.11
	0.28	0.16	0.06		0.31	0.25	0.08
			0.09			0.09	0.1
			0.08					0.053
	0.22	0.01		0.072	0.07	0.05
	0.1	0.04		0.082	0.03	0.02		0.059
								0.033
	0.4	0.62			0.31	0.12		0.058
	0.4	0.23			0.28	0.25
		0.12				0.35
		0.22				0.16
	0.81				0.4
	0.36				0.32
	0.21				0.28
	0.477				0.168
	0.38				0.25
