# Supplementary material for: Psoriatic skin inflammation is promoted by c‐Jun/AP‐1‐dependent CCL2 and IL‐23 expression in dendritic cells
Source: EMBO Mol Med. 2021 Mar 16;13(4):e12409. doi: 10.15252/emmm.202012409 (PMC8033525; doi:10.15252/emmm.202012409)
Supplement: Supplementary file 3 — Source Data for Expanded View and Appendix [file EMMM-13-e12409-s011.zip › EV_Figures_+_Appendix/EMM-2020-12409-V5_Source_Data_EV_Fig2/EMM-2020-12409-V5-Q_Source-Data_Fig_EV2.xlsx]

## Sheet: Fig EV2B
		FIGURE EV2B - Cxcl1								Figure EV2B - Ccl20								Figure EV2B -S100a8								Figure EV2B - S100a9								Figure EV2B - Il22							Figure EV2B - Il6							Figure EV2B -Tnfa
		c-Junfl/fl			c-JunΔ/Δ CD11c-Cre					c-Junfl/fl			c-JunΔ/Δ CD11c-Cre					c-Junfl/fl			c-JunΔ/Δ CD11c-Cre					c-Junfl/fl			c-JunΔ/Δ CD11c-Cre					c-Junfl/fl			c-JunΔ/Δ CD11c-Cre				c-Junfl/fl			c-JunΔ/Δ CD11c-Cre				c-Junfl/fl
		Untreated	32 h	48 h	Untreated	32 h	48 h			Untreated	32 h	48 h	Untreated	32 h	48 h			Untreated	32 h	48 h	Untreated	32 h	48 h			Untreated	32 h	48 h	Untreated	32 h	48 h			Untreated	32 h	48 h	Untreated	32 h	48 h		Untreated	32 h	48 h	Untreated	32 h	48 h		Untreated	32 h
		0.66	11.39	1.7	2.47	0.92	5.17			1.17	9.13	42.27		3.06	33.15			0.16	10.08	97.18	0.11	6.85	24.28			0.42	24.65	186.61	0.28	14.52	24.65			0.05	1.96	18.53	16.28	0.19	27.4		0.57	8.43	2.63	1.32	2.39	5.15		1.06	1.21
		0.65	6.37	12.34	1.54	1.61	1.93			1.05	6.93	49.05	1.76	3.95	41.14			0.19	22.4	62.97	0.15	17.49	11.07			0.77	45.33	142.51	0.39	48.69	9.73			6.2	0.37	49.87	0.38	6.23	6.6		0.77	3.01	6.34		1.81	2		0.78	1.33
		0.86	1.88	14.93	0.47	3.56	1.67			0.69	4.45	47.22	1.62	4.3	14.9			0.22	17.16		0.38	45.92	4.14			0.88	53.88		1.58	98.3	43.06			3.44	18.96	193.88	0.05	4.37	0.05		0.88	1.81	10.68	0.5	2.55	1.87		0.96	2.24
		2.67	7.55	11.88			0.24			1.19	10.46	39.81			27.1			1	65.74	56.41			14.95				164.19	106.57			59.81			0.87	32.37	20.03			0.88		2.61	4.59	19.75			0.34		1.26	3.26
				5.95										0.19																													11.9
		0.18	2.2		0.5	6.85				1	12.39	44.25	1.69	4.28	39.96			0.6	23.39	26.38	1.57	11.43	1.07			0.51	27.05	28.76	2.71	14.63	1.93			0.29	85.36	0.2	6.26		0.25		0.22	2.14		0.54				0.64	0.85
			0.17	16.59	0.26	4.17	6.36					74.84		9.1	20.27			2.35	12.04	33.6	0.41	2.61	2.59				14.38	35.17	0.49	2.65	3.53			0.53	4.09	233.26	0.77	76.32	15.58		3.07	0.57	12.52	0.73	2.22	9.65			1.24
		1.33	2.86	10.13	1.66	11.31	1.66			2.23	25.15	44.92		20.16	23.48			0.71	103.19	4.84	8.63	8.3	7.99			0.69	106.91	5.95	4.5	8.2	9.4			6.39	74.14	119.1	16.03		13.93		1.49	1.29	9.28	0.93		4.51		0.91	2.77
			10.27	5.59		1.24						62.75		7.54					49.98	1.29		21.08	4.59				51.87	1.96		24.06	5.17				180.03	24.42		8.46	3.33			4.5	3.91		1.34	11.9			2.34
			0.49	5.83															17.93	3.46							21.43	3.89							9.4	7.91						0.84	16.32						0.63
				17.26						0.72		17.81	1.09	7.74	35.73																												17.25			4.92
		0.54			2.21					0.8	17.98	20.57	1.25	5.31	21.89			3.72		48.46	0.98													0.93	5.63		0.35	8.07			1.15			1.76		1.62
		1.14		3.66	0.74		3.06			1.72	13.54	42.69		26.2	30.28			0.91		7.16	1.13		8.87			0.79		9.13			43.07			1.08	18.07		0.07	0.09			0.85			0.58				1.27	0.92
				27.23			0.78				24.98	33.33		16.37				1.1		87.43			11.67			1.26		27.5	2.68						167.08			0.3					47.54					0.79	2.31
							0.27								9.5					24.38								109.07			6.31												40.08						3.51
				28.05						1		15.26	1.57		2.93													44.14						1	5.43		0.46
										0.13		7.75	1.35					0.32		25.27	1.79							15.77										101.56										1	3.49
		2.05	3.99		0.29	5.51												1.86		59.07	0.95														9.68			35.08			1.21	1.38		0.79	9.23				5.88
		0.49	18.35			8.03														75.77			16.23			0.62	94.76		0.25	18.29					0.49			7.84			0.83	4.65		1.72	5.35				0.77
						1.88																				0.35	143.99		0.44	16.66												22.63			2.21				0.87
																				10						1	45			139.06				4.58			0.29	119.3
										0.9			0.98																	203.06				0.22			0.32	147.47										1.08	5.83
		1	9.19		1.42					0.71			1.21																								0.15	110.51			1			0.95	9.02			0.93
			6.48		2.94	22.15				1.57								2.86			0.61	30.26				1		46.57			40.46						0.02	0.16				17.4		3	11.1
			1.06			11.5												0.5			0.73	23.34						18.96			24.12							8.33				1.96			7.19
						9.52												0.7	68.87			246.43																				1.27			5.97
																						301.16												1.15	9.99		1.48	0.97
										1																								0.87	10.75		0.06	0.53
		1.54			1.21	1.3																												0.04	24.02			50.46			1.33			0.66	0.15
		0.65			1.04	40.24												1		24.1	9.06		20.09																		0.75			1.6	14.5			1
					0.7															13.04			12.4																					1.22
					0.85																																							1.12
						18.78																												1		342.79	0.15		3.09						17.28
																																				342.99
		0.9	16.75		1.45	11.21																																	39.84		1			2.3
		0.74	27.75		1.19	3.3																														152.58
		1.49	26.74			44.44
						35.92
		1			0.38
[truncated: 10 more columns]

## Sheet: Fig EV2C
		EVFigure 2C
		c-Junfl/fl		c-JunΔ/Δ Mx1-Cre
		LAL	IMQ	LAL	IMQ
	Il23p19	1	164.6	5.6	94.17
		1	179.97	2.53
		0.9	132.39	1.53	52.56
		1.11	143.86	0.97	109.74
	Il22	0.06	121.8	1.11	25.3
		1	69.99	0.11	13.03
		1	46.93	3.8	1.83
		2.49	25.49	0.07	4.14
		1.08	31.16	2.1	3.72
		0.6	16.69	0.39	20.26
			17.71		6.1
	Il17a	0	0	0	0
		0	0	0	0
		0	0	0	0
		0	0	0	0
		0	0	0	0
		0	0	0	0
	Il6	0.75	184.04	1.45	107.44
		1.33	153.46	0.47	105.2
		0.37	110.31	0.14	87.84
		1	186.55	0.43	74.9
	Ccl20	0.09	29.79	0.19	1.65
		1	10.45	0.03	1.62
		0.57	18.85	0.11	5.19
		1.75	9.68	0.12	4.58
		1.08	10.38	0.18	1.36
		0.81	15.55	0.23	6.17
			20.76		11.87
	Cxcl1	1	305.71	0.4	226.06
		1.13	203.6	0.38	140.69
		0.33	246.91	0.59	211.11
		3.03	398.78	0.17	175.41
		0.36	267.79	0.17	153.64
		0.37	197.13	0.19	223.47
			243.43		190.27
	S100a8	0.59	1.97	0.29	1.54
		1.7	0.9	0.43	1.67
		1.02	0.9	1.77	0.26
		0.98	0.56	0.13	0.22
	S100a9	1.03	1	1.88	0.26
		0.97	0.58	0.14	0.21
		0.58	1.75	0.3	1.4
		1.73	0.94	0.39	1.54
	Il1b	0.76	76.05	0.32	91.71
		1.32	56.46	0.52	52.81
		0.6	139.8	0.97	74.98
		1.67	113.22	0.28	57.35
	Tnfa	0.55	18.7	0.56	18.17
		1.83	32.08	0.73	16.28
		1.31	13.92	0.46	8.27
		0.76	18.32	0.53	6.87

## Sheet: Fig EV2F
	EVFigure 2F
	CD45-		Gr-1		CD3ε
	Untreated	IMQ	Untreated	IMQ	Untreated	IMQ
	0.49	0.53	0.5	0.99	0	0
	1.39		2.02	1.52	0	0
	1.45	0.27		0.82	0	0
	1	0.27
	1	0.38	1	7.03	0	0
	1.72	0.59	1.9	6.44	0	0

## Sheet: Fig EV2H
	EVFigure 2H
	c-Junfl/fl		c-JunΔ/Δ Mx1-Cre
	BfdA	IMQ-BfdA	BfdA	IMQ-BfdA
	0.46	15.55	0.38	12.61
	0.41	18.52	0.29	14.39
	0.39	20.16	0.4	15.09
	0.78	29.5	1.24	29.1
	0.56	36.7	0.63	18.7
	0.28	21	0.31	32.1
	0.32	21.9
		25.5		18.4
		25.5	3.82	18.6
		26.3	0.42	23.4

## Sheet: Fig EV2I
	EVFigure 2I
	Wild type
	LAL	IMQ	NFKBi	NFKBi + IMQ
	1	77.38	14.07	37.76
	0.54	60.98	11.44	26.18
	0.43	28.7	14.24
	1.49	60.47	4.18	17.63
	1.28	94.74	2.97	31.13
	0.52	71.1	2.79	26.23
