# Supplementary material for: Psoriatic skin inflammation is promoted by c‐Jun/AP‐1‐dependent CCL2 and IL‐23 expression in dendritic cells
Source: EMBO Mol Med. 2021 Mar 16;13(4):e12409. doi: 10.15252/emmm.202012409 (PMC8033525; doi:10.15252/emmm.202012409)
Supplement: Supplementary file 3 — Source Data for Expanded View and Appendix [file EMMM-13-e12409-s011.zip › EV_Figures_+_Appendix/EMM-2020-12409-V5_Source_Data_EV_Fig3/EMM-2020-12409-V5_Source-Data_Fig_EV3.xlsx]

## Sheet: Fig EV3H
	Figure EV 3H
	Wild-type
	mouse IgG1	JNKi	αIL-23R
	40	26	25
	35	20	20
	45	30	30

## Sheet: Fig EV3I
	Figure EV 3I-Monocytes
	Wild-type
	mouse IgG1	JNKi	αIL-23R
	0.3	0.2	0.1
	0.3	0.1	0.1
	0.6	0.1	0.2
	Figure EV 3I-Neutrophils
	Wild-type
	mouse IgG1	JNKi	αIL-23R
	0.8	0.2	0.3
	1	0.1	0.4
	1.2	0.2	0.2
	Figure EV 3I- γδ TC
	Wild-type
	mouse IgG1	JNKi	αIL-23R
	0.44	0.22	0.18
	0.38	0.2	0.15
	0.81	0.29	0.13
