# Supplementary material for: Psoriatic skin inflammation is promoted by c‐Jun/AP‐1‐dependent CCL2 and IL‐23 expression in dendritic cells
Source: EMBO Mol Med. 2021 Mar 16;13(4):e12409. doi: 10.15252/emmm.202012409 (PMC8033525; doi:10.15252/emmm.202012409)
Supplement: Supplementary file 3 — Source Data for Expanded View and Appendix [file EMMM-13-e12409-s011.zip › EV_Figures_+_Appendix/EMM-2020-12409-V5_Source_Data_EV_Fig5/EMM-2020-12409-V5_Source-Data_Fig_EV5.xlsx]

## Sheet: Fig EV5B
	Figure EV 5B
	CD80				CD86
	DMSO	JNKi	R848	R848 + JNKi	DMSO	JNKi	R848	R848 + JNKi
	895	1101	1532	1489	3335	8362	7287	9106
	1117	1141	2214	2025	3844	3408	10209	9294
	829	960	1690	1359	4708	6149	12100	8935
	777	879	1951	1387	2559	3845	9228	5398

## Sheet: Fig EV5D
	Figure EV 5D
	CD80				CD86
	DMSO	JNKi	R848	R848 + JNKi	DMSO	JNKi	R848	R848 + JNKi
	768	1369	2112	1822	3447	5782	8813	7273
	752	783	2286	1275	2300	2958	9610	5207
	843	812	2201	2405	2068	3335	8900	9615
	1028	871	1735	1757	4564	3495	9068	9228
	607	828	1346	1752	3189	4429	6788	8963
	484	705	1231	1448	1665	2609	5383	6411
	751	1023	1477	1666	3831	5950	6548	7852

## Sheet: Fig EV5F
	Figure EV 5F
	CD80				CD86
	Untr.	LL-37-RNA-40	RNA-40	LL-37	Untr.	LL-37-RNA-40	RNA-40	LL-37
	768	1702	1822	1262	3447	8205	3577	4207
	752	1626	1216	1145	2300	6116	4391	2936
	843	701	887	1058	2068	2720	2195	3014
	1028	1330	871	964	4564	8510	4367	3627
	607	1563	1551	869	3189	10028	5010	6283
	484	979	599	922	1665	4973	3627	1794
	751	1314	775	1104	3831	7587	6601	3902

## Sheet: Fig EV5G
	Figure EV 5G
	IL-23				CCL2
	Untr.	LL-37-RNA-40	RNA-40	LL-37	Untr.	LL-37-RNA-40	RNA-40	LL-37
	0	74.66	0	0	143	3770	158	173
	0	5.8	0	1.52	134	339	156	129
	0	1.52	0	5.8	795	224	695	394
	0	107.3	0	0	283	3732	317	176
	0	104.5	0	0	158	3762	401	140
	0	41.4	0	0	36	1329	44	68
	0	115.6	0	0	44	1643	104	237
