# Supplementary material for: Psoriatic skin inflammation is promoted by c‐Jun/AP‐1‐dependent CCL2 and IL‐23 expression in dendritic cells
Source: EMBO Mol Med. 2021 Mar 16;13(4):e12409. doi: 10.15252/emmm.202012409 (PMC8033525; doi:10.15252/emmm.202012409)
Supplement: Supplementary file 5 — Source Data for Figure 1 [file EMMM-13-e12409-s010.zip › EMM-2020-12409-V5_Source_Data_Fig1/EMM-2020-12409-V5_Source-Data_Fig1.xlsx]

## Sheet: Fig 1A
	Fig 1A
	c-Jun fl/fl					c-Jun Δ/Δ Mx1-Cre
	0 days	1.5 days	3 days	7 days	10 days	0 days	1.5 days	3 days	7 days	10 days
	20.76	35.56	89.35	53.17	25.96	15.3684	24.48	47.52	47.58	26.22
	19.11	45.12	55.93	40.75	37.84	18.4248	26.808		40.73	34.11
	18.37	35.01	67.04	48.07	27.76	18.0468	21.888	45.612	37.03	19.07
	19.04	33.944	66.97	43.51	17.64		28.632		55.93	20.95
		39.616	58.38	37.19	34.18	24.852	27.12	53.53	43.73	26.44
	24.43	40.744	63.54	36.67	19.94		30.888	57.36		19.62
	22.21		78.29	47.14		18.7596	24.132	52.968		38.06
	23		65.03	35.05		29.0844		64.764		22.9
	27.03		62.328			30.1104		59.508		31.27
	17.7336		61.36			25.0344		58.032
	16.128							46.476
						18.47
	21.02					18.47
	17.38					25.69
	14.41					14.67
	15.73
	14.51					13.36
						13.9
	15.28					14
	13.52					13.31
	15.06					14.71
	13.61					14.5
	15.43					15
	14.3
												15.3684	24.48	47.52	47.58	26.22
												18.4248	26.808	100,404*	40.73	34.11
												18.0468	21.888	45.612	37.03	19.07
												1*	28.632		55.93	20.95
												24.852	27.12	53.53	43.73	26.44
												47,2824*	30.888	57.36		19.62
												18.7596	24.132	52.968		38.06
												29.0844		64.764		22.9
												30.1104		59.508		31.27
												25.0344		58.032
												3*		46.476
												18.47
												18.47
												25.69
												14.67
												7*
												13.36
												13.9
												14
												13.31
												14.71
												14.5
												15
												10*

## Sheet: Fig 1B
	Fig 1B
	c-Jun fl/fl					c-Jun Δ/Δ CD11c-Cre
	0 days	1.5 days	3 days	7 days	10 days	0 days	1.5 days	3 days	7 days	10 days
	15.07	35.13	56.72	49.164	30.27	24.67	25.02	44.16	30.396	29.856
	18.85	33.7761	56.592	36.312	25.09		24.99	45.62	36.204	27.9
	13.17	37.0362	66.28	23.616	29.47	15.09	23.2	61.25	36.432	35.26
	16.61	43.41	83.62	40.18	27.936		39.4808	53.71	49.452	24.29
	20.74	26.52	71.84	42.912	39.456	17.92	19.312	56.46	42.768	31.07
	15.87	26.0304	65.17	40.812	22.11	14.78	15.48	50.32	51.756	29.89
	16.05	37.8777		43.49	29.09	17.33	24.75	46	43.968	37.648
	17.31					22.72	34.4352	50.88	45	28.03
	21.12	39.34				20.9	18.65		38.892	32.27
	14.62	38.73				13.49	31.93		38.568
		31.7					26.53		39.432
	12.46	38.54				18.85	25.806		42.96
	16.85	35.39				18.75	34.44		44.592
	17.09	30.94				14.22	25.3
	21.55	37.24				16.96
	17.58					19.42
						17.3
	12.12
	19.46					21.55
	14.3
						13.572
	20.5					15.36
						15.72
	17.31					19.93
	16.77					14.124
	17.34					18.78
	17.28					14.628
	14.62					10.73
	16.7
	13.63					15.71
	10.32					17.92
	13.3					15.81
						13.34
						12.83
						12.19

## Sheet: Fig 1C
	Fig 1C
	c-Jun fl/fl					c-Jun Δ/Δ K5-CreERT2
	0 days	1.5 days	3 days	7 days	10 days	0 days	1.5 days	3 days	7 days	10 days
		35.84	64.03	37.01	16.61	22.1867	30.8907	70.592	42.8	23.28
	21.97	21.74	64.08	42.26	22	24.9173	28.2624	64.288	43.568	22.656
	23.3	30.69	61.42	43.2	19.36	24.448	28.7744	62.272	40.576	22.064
	15.49	35.53	78.82	33.86	23.38	15.28	29.4571	67.424		24.976
	16.42	37.49	74.11	39.89	23.58	15.488	36.1344	63.888		28.688
		41.8	59.49	40.24	30	14.272	39.1168	64.224	40.96	29.44
	19.34			49.2		1	34.1632	58.624	40.864
	18.45					27.44
	15.49					15.28
	16.42					15.488
						14.272
	18.74					3
	12.56					15.95
	13.17					13.1
	12.72					7
						12.96
	16.25					14.16
	18.79					10

## Sheet: Fig 1E
	Fig 1E - LEFT									Fig 1E - RIGHT
	c-Jun fl/fl				c-Jun Δ/Δ CD11c-Cre					c-Jun fl/fl				c-Jun Δ/Δ CD11c-Cre
	0 days	2 days	3 days	5 days	0 days	2 days	3 days	5 days		0 days	2 days	3 days	5 days	0 days	2 days	3 days	5 days
	1	4	5	5.8	1	2	4.3	3.8		13.5	43.35	76.45	71	17.44	25.93	55.34	48
	2.7	3.3	5.7	6	1.3	2	3.7	4.6		13.72	60.36	67.88	72	19.27		50.89	60
	2	3		6.5	2	2		4.7		14.93	48.46	77.07	70	16.83	35.03	47.48	52
		3.33		6.33				4.7		15.33	41.08		65	12.12	32.7		45
			8				4.8			10.51	46.98	70.8	82	13.67	25.32	52.49	60
			8.17	5.44444			4.7	3.6		9.99		68	75	15.45	32.06	58.54	70
	1.3	4.44444	7.33	5.7	1.6	1.66667	4.8	4.7		8.6		72.89	73	15.51		50.32	65
	2	3.83333		6.8	1.1	3.22222		6		14.3				12.32			66
	1.3	3.44444			1.7	1.77778		4		7.5				9.28			64
	1.3	2.77778	9.5			2.55556	6.3	5.7		10				15.7
		2.88889	6.67				3.3				55.9			8.5	30.1
			7	8.1			4.3	3.7		10.4	52.1			12	36.2
				7.2				5.1		7.8	46.3				33.7
	1.78	3.2		7.4	1.33	2.66667		4		8.8	49.8			9.3	34.5
	1.78	3.1		8.2		2.11111		4.9						8.4
		3
		3.3
	1				2
					2
	1				2
	1				2
	1.5				1
	2				1.2

## Sheet: Fig 1F
	Fig 1 F
	c-Jun fl/fl				c-Jun Δ/Δ CD11c-Cre
	0 days	2 days	3 days	5 days	0 days	2 days	3 days	5 days
	0.63	0.15	0.61	1.41	0.19	0.2	0.458	0.65
	0.62	0.36	0.781	1.12	0.31	0.09	0.538	1.76
	0.67	0.12	0.672	1.66	0.55	0.12	0.158	1.54
	1.1			1.67		0.15		2.39
			0.96				0.41
	0.37	0.4	0.47	2.2	0.2	0.35	0.42
	0.37	0.22	0.52	1.63	0.31	0.23	0.2	1.56
	0.41	0.19		1.25	0.35	0.37		1.13
		0.18	2.04			0.16		1.55
			1.41					0.9
	0.51	0.62			0.57	0.22
	1.2		0.331	2.82	0.62	0.63	0.89	0.56
		0.33	0.297	1.91		0.5	0.237	1.73
		0.34	1.054	1.64		0.19	0.312	0.82
	0.79		1.674		0.66		0.467
	0.44
			0.64				0.79
			1.44				0.28
			0.99				0.76
	0.398		0.9		0.52		0.55
	0.389				0.399		0.51
	0.64				0.63
	0.41				0.39
	0.71
					0.83
	0.312				0.31
	0.464				0.127
	0.121				0.59
	0.127				0.351
	0.45				0.52
	0.38				0.39
	0.31				0.19
	0.3
	0.15				0.36
	0.35				0.64
	0.43				0.2
	0.28				0.37

## Sheet: Fig 1G
	Fig 1G
	c-Jun fl/fl				c-Jun Δ/Δ CD11c-Cre
	0 days	2 days	3 days	5 days	0 days	2 days	3 days	5 days
	0.21	1.96	2.034	1.9	0.15	1.06		0.6
	0.08	0.48	2.436	1.8	0.14	0.23		1.4
			1.41	2			0.558	1.4
				1.2				1
	0.17	0.16	3.45		0.03	0.05	1.22
	0.06	0.64	1.28	1.51	0.08	0.18	0.84	1.07
			1.88	2.98			0.94	1
	0.13	0.95		1.94	0.14	0.42
	0.25	1.09	0.48		0.1		0.88	0.94
	0.21		0.99		0.12		0.3	1.96
	0.22				0.24		0.18
				1.65		1.06		0.25
	0.257	1.92	2.07	1.12	0.894	0.6	0.42	1.05
	0.436	1.14	2.97	1.12		0.43	0.5	1.17
		0.34	1.14			0.23	0.24
	0.4	0.15	0.83		0.29	0.16	1.15
	0.46	0.69				0.35
	0.32	0.56			0.48	0.52
	0.43	0.59			0.28	0.72
	0.3	0.35				0.47
		0.2				0.54
					0.76
		0.24				0.22
	0.11	0.26			0.07	0.23
	0.37
	0.5				0.4
	0.23				0.55
	0.01				0.27
					0.34
	0.2				0.18

## Sheet: Fig 1H
	Fig 1H
	c-Jun fl/fl				c-Jun Δ/Δ CD11c-Cre
	0 days	2 days	3 days	5 days	0 days	2 days	3 days	5 days
	0.02	2.93		5.59	0.006	1.55	3.17	1.4
	0.024	4.1	3.53	1.9	0.009	1.5	1.65	5.33
	0.014	2.53		8.11	0.008	0.35		2.98
	0.029	0.56		2.17		1.61		2.73
			3.61				0.38
	0.032		3.27		0.009		0.6
	0.047		2.63	2.1	0.005		0.41	2.16
	0.027			6.34	0.029			6.43
		0.97		4.03		0.23		0.95
		0.54		3.14		0.36		3.36
	0.017				0.14
	0.023			6.03	0.029			1.08
				8.1				2.61
				6.85				3.48
	0.013				0.018
	0.019				0.03
	0.01				0.02
	0.01				0.01
	0.01				0
	0.01				0.01
	0.024				0.005
	0.004				0.006
	0.003				0.013
	0.012				0.024
	0				0.01
	0				0.01
	0				0.01
	0
					0.13
					0.07
					0.08
					0.12
