# Supplementary material for: Psoriatic skin inflammation is promoted by c‐Jun/AP‐1‐dependent CCL2 and IL‐23 expression in dendritic cells
Source: EMBO Mol Med. 2021 Mar 16;13(4):e12409. doi: 10.15252/emmm.202012409 (PMC8033525; doi:10.15252/emmm.202012409)
Supplement: Supplementary file 6 — Source Data for Figure 2 [file EMMM-13-e12409-s009.zip]

Archive with 3 entries (2 files):
- EMM-2020-12409-V5_Source-Data_Fig2/
- EMM-2020-12409-V5_Source-Data_Fig2/EMM-2020-12409-V5_Source-Data_Fig2.xlsx
- EMM-2020-12409-V5_Source-Data_Fig2/EMM-2020-12409-V5_Unedited-Blots_Fig2.pdf
