# Supplementary material for: Psoriatic skin inflammation is promoted by c‐Jun/AP‐1‐dependent CCL2 and IL‐23 expression in dendritic cells
Source: EMBO Mol Med. 2021 Mar 16;13(4):e12409. doi: 10.15252/emmm.202012409 (PMC8033525; doi:10.15252/emmm.202012409)
Supplement: Supplementary file 6 — Source Data for Figure 2 [file EMMM-13-e12409-s009.zip › EMM-2020-12409-V5_Source-Data_Fig2/EMM-2020-12409-V5_Source-Data_Fig2.xlsx]

## Sheet: Fig 2A
	Fig. 2A
	c-Jun fl/fl					c-Jun Δ/Δ CD11c-Cre
	0 d	0.5 d	1.5 d	3 d	5 d	0 d	0.5 d	1.5 d	3 d	5 d
	0.05	0.4	0.64	0.06		0.05	0.03	0.23	0.09
		0.37	0.52	0.23			0.1	0.35	0.08
		0.38					0.04
		0.37	1.1				0.04	0.49
			0.73					0.71
	0.19	0.65				0.18	0.05
		0.69	0.26				0.02	0.32
		0.6	0.45				0.39	0.15
		0.64	0.34		0.246		0.24	0.19		0.211
					0.042					0.2
	0.05				0.036	0.19				0.067
	0.07					0.1				0.065
										0.034
	0.2					0.18
	0.11		1.1		0.08	0.08		0.45		0.07
			0.94		0.49			0.14		0.15
	0.2		0.91		0.24	0.09				0.08
	0.16					0.03
	0.08					0.1
	0.05					0.07
	0.04					0.05
	0.03
	0.09					0.08
						0.18
	0.046					0.086
	0.02					0.08

## Sheet: Fig 2C
	Fig. 2C
	c-Jun fl/fl		c-Jun Δ/Δ CD11c-Cre
	0 d	0.5 d	0 d	0.5 d
	1043	5662	579	3763
	752	5205	820	3303
	784		1055	648
	317.6	2039.81	190.38	1767.39
	1091.32	2200.03	232.01	1185.11
	151.68	2998.42	166.4	1128.65

## Sheet: Fig 2D
	Fig. 2D
	c-Jun fl/fl					c-Jun Δ/Δ CD11c-Cre
	0 days	0.5 days	1.5 days	3 days	5 days	0 days	0.5 days	1.5 days	3 days	5 days
	33.651	101.5	238.994	55.1	39.85	33.305	76.8	180.96	68	44.39
	34.639	154.3	220.606	71.3	42.95	33.947	78.3	204.243	90	51.46
		148.2	243.691	73.8	50.03	31.871	48.5	134.395	72.5	47.79
	32.563	322.7	378.395		52.02	41.56	88	151.35		43.3
	35.677	423.8	227.378	73.4	58.24		98.6	100.138	10	49.64
		197.9	120.01	82.5	52.06	2.6	91.7	100.533	23.8	52.79
	3	112.4	134.592			0		104.043
	0	191.2	283.237					93.761
		311.8	368.311			2.8		66.425
		229.5
		604.4				46.1
						39.81
	0					39.14
	15.7					46.1
	26.2
	3.1
	35.4
	35.42
	37.84
	44.1

## Sheet: Fig 2E
	Fig. 2E
	c-Jun fl/fl		c-Jun Δ/Δ Mx1-Cre
	0 days	IMQ (12h)	0 days	IMQ (12h)
	0	192	0	0
	0	254.1	0	0
	0	158.7	0	0
	0	208.9
	0	617.3	0	0
	229.3	405.4	0	0
	170.3		0	0
	0	178.4	0	0
	0.1		0	0
			0	0
			0.1	0.1

## Sheet: Fig 2F
	Fig. 2F
	c-Jun fl/fl		c-Jun Δ/Δ CD11c-Cre
	0 days	IMQ (8h)	0 days	IMQ (8h)
	1.47	2.64	0.2	0.58
	0.68	2.63	0.3	0.21
		3.66		0.21
		1.39		0.01
	0.1	1.45	0.03	0
		4.27	0.27	0
		0.49		0
		6.01
	0.69	0.74	0.08	0.27
	1.45	1.16	0.71	0.29
		2.28		0.37
		1.9		0.33

## Sheet: Fig 2G
	Fig. 2G
	c-Junfl/fl		Tlr7 -/-		c-Junfl/fl		c-JunΔ/Δ Mx1-Cre
	DMSO	IMQ	DMSO	IMQ	JNKi	JNKi + IMQ	DMSO	IMQ
	1	14.79	0.59	1.32	0.46	3.7	0.16	7.51
	0.35	17.68	1	0.95	0.27	2.71	0.26	6.47
	0.45	19.12			0.36	4.49
							0.14	2.65
	0.65	33.93	1	1.9	1.38	7.79	0.35	3.53
	1	29.22	0.92	2	0.96	5.97	0.08	2.64
	0.64	33.74			0.6	5.5		5.03
	1	17.15			1.13	12.29	0.19	1.01
	0.6	16.34			0.54	9.44		2.76
								5.64
	0.79	35.83
	1.26	43.42
	1	39.24					0.04	2.36
		16.01					0.06	3.44
							0.05	3.1
	1	11.83
	0.52	19.12
	0.81	11.2
	0.13
	0.78
	0.69	7.14
	1.45	14.13
		15.02

## Sheet: Fig 2J
	Fig. 2 J
	c-Junfl/fl				c-JunΔ/Δ CD11c-Cre
	PBS	rCCL2	IMQ	rCCL2 + IMQ	PBS	rCCL2	IMQ	rCCL2 + IMQ
	0.01	0.06	0.37	0.56	0.03	0.04	0.17	0.5
	0.02	0.06	0.29	0.05	0.03	0.06	0.19	0.21
	0.07	0.11	0.11	0.21	0.02	0.13	0.12	0.36
	0.032	0.049	0.378	0.703	0.034	0.086	0.18	0.665
	0.052	0.091	0.302	0.672	0.032	0.075	0.18	0.642
	0.04	0.079	0.427	0.646	0.039	0.107	0.264	0.926
