# Supplementary material for: Psoriatic skin inflammation is promoted by c‐Jun/AP‐1‐dependent CCL2 and IL‐23 expression in dendritic cells
Source: EMBO Mol Med. 2021 Mar 16;13(4):e12409. doi: 10.15252/emmm.202012409 (PMC8033525; doi:10.15252/emmm.202012409)
Supplement: Supplementary file 7 — Source Data for Figure 3 [file EMMM-13-e12409-s005.zip]

Archive with 2 entries (1 files):
- EMM-2020-12409-V5_Source-Data_Fig3/
- EMM-2020-12409-V5_Source-Data_Fig3/EMM-2020-12409-V5_Source-Data_Fig3.xlsx
