# Supplementary material for: Psoriatic skin inflammation is promoted by c‐Jun/AP‐1‐dependent CCL2 and IL‐23 expression in dendritic cells
Source: EMBO Mol Med. 2021 Mar 16;13(4):e12409. doi: 10.15252/emmm.202012409 (PMC8033525; doi:10.15252/emmm.202012409)
Supplement: Supplementary file 7 — Source Data for Figure 3 [file EMMM-13-e12409-s005.zip › EMM-2020-12409-V5_Source-Data_Fig3/EMM-2020-12409-V5_Source-Data_Fig3.xlsx]

## Sheet: Fig 3A
		FIGURE 3A
		c-Junfl/fl		c-JunΔ/Δ CD11c-Cre
		LAL	IMQ	LAL	IMQ
	c-Jun	0.85	1.17	0.35	0.29
		1.18	5.3	0.56	1.39
		0.7	1.51		0.12
			2.92
		0.76	2.26	0.21	1.01
		1.28	8.1	0.88	0.89
		1.03	2.68		0.45
			2.53
	JunB		0.72	1.08	0.89
		1	0.94	1.68	1.49
			0.97		0.86
			0.44
		1	0.71	0.51	0.69
		0.82	0.51	0.99	0.82
					2.17
			0.77
		0.93	1.53	1.27	1.42
		1			1.5
		1.07	0.9		2.16
			1.53
		1	0.4	0.79	0.55
		0.82	0.46	0.69	0.51
			0.49
	Fos	1	0.6	1.29	0.55
		1.31	0.19	0.89	0.32
		0.7	0.35
			0.17
		1	0.15	0.89	0.54
		0.73		1.25	0.45
			0.47
	Fra-1	1.11	4.15	0.24	0.5
		1	1.07	0.3	2.53
			4.25		0.25
			2.82
		1	3.59	1.27
		0.78	3.54	1.28	3.54
					4.18
			2.36
		1	3.12	1.01	0.11
		1.01	1.1	0.02	0.61
			0.89
	Fra-2		1.96	0.97	1.53
		1	3.28	3.66	2.01
			0.65
			5.65
		1	0.48	1.12	1.06
		1.63	3.02	0.2	4.43
		0.24	0.48		1.58
			3.64
		1	3.35	2.37	5.43
		1.36	3.79	1.04	3.79
		0.79			3.17
			3.11
		1	4.41	1.43	2.41
		1.42	0.55	0.28	0.27
			2.34
	FosB	1	0.32	1.51	0.2
		0.37	0.33	0.99	0.18
		0.44	0.11		0.67
			0.35
		1	0.67	1.74	0.84
		0.77			1
		1.18	0.46		1.67
		1	0.05	0.43	0.36
		0.88	0.05	0.68	0.07
			0.16
		1	0.09	0.32
		1.74	0.14	0.51
		1.19	0.19
			0.05

## Sheet: Fig 3B
	FIGURE 3B
	c-Junfl/fl		c-JunΔ/Δ CD11c-Cre
	LAL	IMQ	LAL	IMQ
		68	4.3	26.7
	38	65	0	23.5
	31	50	9.1	11.1
	36	57	11	44
	34	63	13	13.6
	34

## Sheet: Fig 3C
	FIGURE 3C - Il23p19								FIGURE 3C - Il17a
	c-Junfl/fl			c-JunΔ/Δ CD11c-Cre					c-Junfl/fl			c-JunΔ/Δ CD11c-Cre
	Untreated	32 h	48 h	Untreated	32 h	48 h			Untreated	32 h	48 h	Untreated	32 h	48 h
	0.68	1.23	29.27	1.59	0.95	8.17			0.97	8.57	112.66	1.74	2.8	38.03
	1.27	10.32	55.97	1.71	1.28	2.71			0.23	0.01	59.65	2.12	3.08	20.48
	1.12	1.56	73.11	1.57	1.79	10.38			1.95	32.31	250.18	1.85	20.75	17.56
	1.04	17.93	29.82			2.12			2.35	20.61	45.41			30.81
													1.56
	0.73	1.29		0.96	2.47	1.72			1.34	80.95	40.48	6.15	1.16	49.7
	1.32	0.31	6.96	0.27	1.09	0.96			0.04	86.83	538.94	0.06	0.33	124.14
	1.04	1.24	7.79	0.8	2.76	2.38				21.61	143.5	1.41		171.73
		1.85	3.3		0.57					247.8	75.37		1.5	69.06
		0.36	4.58							254.48			17.75
										16.97			0.78
									0.57		89.44	2.24	1.38	222.95
	1.46	1.14		2.76	0.37					1.28	59.3	0.12		206.46
	0.69	2.11		0.84	0.06				0.15	0.98	551.55		0.02
		4.74			0.27					5.95	401.83		25.31
													12.13
	1	3.19		1.03					1.44	4.04	21.51	2.54	1.81	4.4
		4.06		0.99	2.61				0.69	10.11	4.79	0.17	6.16	1.87
		0.97			0.64					0.79	9.42			23.21
		0.27			0.99					0.16	7.03
											7.19			3.7
		18.26		1.41	0					134.47				179.22
	0.39	14.13		0.37	3.67					196.55	150.48			23.73
		23.31		0.61					0.91	89.3	326.58	5.26
				0.46	2.48				1.1		449.96	1.5
					1.49						113.22
									1			0.39
												8.39
	1		9.98	1.74		0.74
			12.32			6.78
			26.2			2.01
			17.87						2.06
									0.49			4.25
												3.4
									1			0.07

## Sheet: Fig 3D
	FIGURE 3D - IL23					FIGURE 3D - IL17A
	c-Junfl/fl		c-JunΔ/Δ CD11c-Cre			c-Junfl/fl		c-JunΔ/Δ CD11c-Cre
	Untreated	IMQ (48h)	Untreated	IMQ (48h)		Untreated	IMQ (48h)	Untreated	IMQ (48h)
	9.4	7.6	6.6	6.7		0.001	5.386	0.001	0.001
	5.3	15.2	11.7	7.9		0.001	26.912	0.001	0.001
	9	17.7	8.4	8.6		0.001	0.62	0.001	3.366
	11.3	11	15.4	6.1		0.001	0.706	0.001	0.001
	8.2	17	4.5	9		0.001	13.6	0.001	0.001

## Sheet: Fig 3E
	FIGURE 3E
	c-Junfl/fl		Tlr7 -/-		c-Junfl/fl		c-JunΔ/Δ Mx1-Cre
	DMSO	IMQ	DMSO	IMQ	JNKi	JNKi + IMQ	DMSO	IMQ
	1	77.38	0.1	1.19	0.24	30.64	0.28	33.4
	0.54	60.98	0.32	0.94		28.46	1.35	45.6
	0.43	28.7			0.48	34.87	0.43	42.88
							0.64
	1.09	107.89	0.33	0.26	0.53
	1	68.61	0.78	0.09	0.81	50.28	0.68	56.3
	0.66	47.66			0.28	35.99	1.33	66.72
							2.09	55.91
	1	33.21			0.38	34.42
	0.25	89.63			0.37	62.81
	0.46	220.34
		162.41
	1	70.03
	1.02	123.64
		144.51
	1.21	115.36

## Sheet: Fig 3F
	FIGURE 3F LEFT						FIGURE 3F RIGHT
	c-Junfl/fl		c-JunΔ/Δ Mx1-Cre				c-Junfl/fl		c-JunΔ/Δ Mx1-Cre
	LAL	IMQ	LAL	IMQ			LAL	IMQ	LAL	IMQ
	0	1910.9	0	1336.3			0.104	0.75	0.131	0.574
	0	2827.4	0	1953.3			0.01	0.749	0.002	0.48
			0	1049.5			0.002	0.707	0.003	0.557
	0	1523	0	601.8			0.14	0.94	0.083	0.88
	0	1875.9	0	1427.9			0.019	1.21	0.024	0.38
	0	1715.7	0	1352.8			0.017	0.96	0	1.02
		1375.3	0				0	0.91
	0	1368.4	0	1157			0.12	0.74	0	0.13
	0	3202.8	0	1761.1			0.11	0.87	0.1	0.2
	0	1966	0	1164.1			0.05	0.68	0	0.37
	0	1740.4	0	1302
	0	3004.8	0
	0	2788.4	0

## Sheet: Fig 3G
	Fig 3G
	c-Junfl/fl		c-JunΔ/Δ CD11c-Cre
	LAL	IMQ	LAL	IMQ
	1.2	1.65	1.05	0.51
	0.83	2.66	1.09	1.11
		1.14		0.85
		1.63
	0.74	5.21	0.85	0.99
	1.63	1.79	1.99	1.03
	0.98	0.54		0.35
		2.43
	1.48	4.69
		2.42	0.89	1.08
	1	2.14
		2.72

## Sheet: Fig 3I
	FIGURE 3I
	c-Junfl/fl		c-JunΔ/Δ Mx1-Cre
	LAL	IMQ	LAL	IMQ
	0.188	0.31	0.105	0.12
	0.155	0.359	0.124
				0.065
	0.235	0.411	0.065
	0.134	0.288
				0.114
	0.133	0.246	0.245	0.17
	0.085	0.406	0.166

## Sheet: Fig 3J
	FIGURE 3J
	Untreated				IMQ
	DMSO	JNKi	mut1	mut2	DMSO	JNKi	mut1	mut2
	1	0.47	0.1	1.44	40.06	18.46	0.62	15.31
	1	0.62	0.1	0.99	32.44	13.82	0.64	14.29
	1	0.741935	-0.0967742	3.09677	34.2581	1.48387	3.51613	18.9677
	1	0.0322581	0.83871	1.64516	32.9677	1.16129	9.51613	32.5806

## Sheet: Fig 3K
	FIGURE 3K
	c-Junfl/fl		c-JunΔ/Δ CD11c-Cre
	LAL	IMQ	LAL	IMQ
	0.4	22.7	0.4	3.5
	0.4	18.8	1.1	9
	0.91	7.91	0	5.69
	1.24	9.23	0.3	4.19
		3.95	0	1.71
		2.65		0.96
		7.48
	3.57	10.1	4.16	8.22
	2.01	8.06	3.08	5.8
	2.28	8.92		1.11
				3.93

[truncated: 1 more sheets: Fig 3L]
