# Supplementary material for: Psoriatic skin inflammation is promoted by c‐Jun/AP‐1‐dependent CCL2 and IL‐23 expression in dendritic cells
Source: EMBO Mol Med. 2021 Mar 16;13(4):e12409. doi: 10.15252/emmm.202012409 (PMC8033525; doi:10.15252/emmm.202012409)
Supplement: Supplementary file 8 — Source Data for Figure 4 [file EMMM-13-e12409-s008.zip › EMM-2020-12409-V5_Source-Data_Fig4/EMM-2020-12409-V5_Source-Data_Fig4.xlsx]

## Sheet: Fig 4A
	FIGURE 4A - c-Jun
	cDC1		cDC2		Macrophages		LC
	Untreated	IMQ	Untreated	IMQ	Untreated	IMQ	Untreated	IMQ
	1	0.83	1	1.74	1	1.29	1	1.08
	FIGURE 4A - Ccl2
	cDC1		cDC2		Macrophages		LC
	Untreated	IMQ	Untreated	IMQ	Untreated	IMQ	Untreated	IMQ
	1	6.73	1	9.57	1	2.13	1	5
	FIGURE 4A - Il23p19
	cDC1		cDC2		Macrophages		LC
	Untreated	IMQ	Untreated	IMQ	Untreated	IMQ	Untreated	IMQ
	1	3.38	1	17.675	1	5.255	1	2.61

## Sheet: Fig 4C
	FIGURE 4C - cDC2 - c-Jun					FIGURE 4C - cDC2 - Ccl2					FIGURE 4C - cDC2 - Il23p19
	c-Jun fl/fl		c-Jun Δ/Δ CD11c -Cre			c-Jun fl/fl		c-Jun Δ/Δ CD11c -Cre			c-Jun fl/fl		c-Jun Δ/Δ CD11c -Cre
	0.42		0.39			1		0.57			1.38		0.26
	0.65		0.43			0.7		0.45			0.2		0
	1		0.21			0.6		0.79			0.93		0
			0.29
						0.25		0.6			0.15
	2.82		0.56			0.65		0.59			1		0.28
	1		0.16			1		0.59			0.28		0.14
	0.37		0.22					0.77			2.06
	1		0.03			0.86		0.19
	1.67		0.08			1		0.5
	0.32		0.02			0.84		0.36
	FIGURE 4C - Mac - c-Jun					FIGURE 4C - Mac - Ccl2					FIGURE 4C - Mac - Il23p19
	c-Jun fl/fl		c-Jun Δ/Δ CD11c -Cre			c-Jun fl/fl		c-Jun Δ/Δ CD11c -Cre			c-Jun fl/fl		c-Jun Δ/Δ CD11c -Cre
	1		0.83			1		0.24			0.15		0
	1.17		1.57			0.81		0.79			0		0.3
	1.42		1.21			0.75		0.41			1		0
			1.49					0.79					0.55
	1.28		0.66			0.94		0.39			0		1.69
	1		0.68			0.7		0.84			0.33		3.54
	2.56		2.16			1		1.49			1		0.15
	1.62		1.02			0.9		0.82			2.48		1.77
			0.43					0.9					0.09

## Sheet: Fig 4E
	FIGURE 4E - Mac - c-Jun					FIGURE 4E - Mac - Ccl2					FIGURE 4E - Mac - Il23p19
	c-Jun fl/fl		c-Jun Δ/Δ CD11c -Cre			c-Jun fl/fl		c-Jun Δ/Δ CD11c -Cre			c-Jun fl/fl		c-Jun Δ/Δ CD11c -Cre
	1		0.61			1		1.3			1.21		1.07
	0.6		1.87			1.02		2.04			0.48		3.45
	1.02		0.62			1.02		0.98			0.49		0.26
