# Supplementary material for: Psoriatic skin inflammation is promoted by c‐Jun/AP‐1‐dependent CCL2 and IL‐23 expression in dendritic cells
Source: EMBO Mol Med. 2021 Mar 16;13(4):e12409. doi: 10.15252/emmm.202012409 (PMC8033525; doi:10.15252/emmm.202012409)
Supplement: Supplementary file 9 — Source Data for Figure 5 [file EMMM-13-e12409-s003.zip › EMM-2020-12409-V5_Source-Data_Fig5/EMM-2020-12409-V5_Source-Data_Fig5.xlsx]

## Sheet: Fig 5B
	FIGURE 5B
	c-Junfl/fl		c-JunΔ/Δ CD11c-Cre		Tlr7-/-		Tlr7-/- c-JunΔ/Δ CD11c-Cre
	Vehicle	JNKi	Vehicle	JNKi	Vehicle	JNKi
	56	45	40		27		25
		47	45		24		22
	50	56	46				24
	90	50	50
	95	46	70		35	36	22
	90	80	55		31	47	19
	75		40			26	33
	80		20			22
	60		35
	60	35	30	60
	70	55	27	50
	75	45	28	30
	70	37	24	30
	65	40	30	35
	70	60	25	75

## Sheet: Fig 5C
	FIGURE 5C
	c-Junfl/fl		c-JunΔ/Δ CD11c-Cre		Tlr7-/-		Tlr7-/- c-JunΔ/Δ CD11c-Cre
	Vehicle	JNKi	Vehicle	JNKi	Vehicle	JNKi
	55.62	47.5175	36.4333	42.08	54.925	46.5033
	54.548	45.344	60.6163	58.3944	34.3889	44.315
	88.1562	42.8075	36.146	50.5183		39.809
	92.1188	41.228	30.1456	56.3113	37.509	26.5429	43.1256
	55.7467		44.5737	44.7243	53.9162	49.87	44.4089
	54.881	37.7914	61.635	37.3989		37.0756	28.5733
							51.0889
	71.5	59.5	55.04
	73.9	55.6	58.33
	96.1	62.2	51.8
	82.8	43.94	48.1
	90.1	34.01	51.6
	67.3	47.2
	56.7	28.4
	54	49.1
	63.3	58.9

## Sheet: Fig 5D
	FIGURE 5D
	c-Junfl/fl		c-JunΔ/Δ CD11c-Cre		Tlr7-/-		Tlr7-/- c-JunΔ/Δ CD11c-Cre
	Vehicle	JNKi	Vehicle	JNKi	Vehicle	JNKi
	65	47	34
	144	43	44
	73	40	33
	23	32
	82	31
	50	33
	137	52	55.5
	86	33	38
	69	36	57
				30	33	30
				30	21	31
				27		28
	61			40	32	35	24
	43			29	30	39	22
	65			30		27	26
							34

## Sheet: Fig 5E
	FIGURE 5E
	c-Junfl/fl		c-JunΔ/Δ CD11c-Cre		Tlr7-/-		Tlr7-/- c-JunΔ/Δ CD11c-Cre
	Vehicle	JNKi	Vehicle	JNKi	Vehicle	JNKi
	0.69	0.62	0.83	0.92	0.94	0.96	0.78
	0.4	0.8	0.86	1.4	1.12	0.88	1.2
		1.05	0.53	0.87		1.25	1.11
							0.67
	0.41	0.73		0.87	0.83	1.46
	0.46	0.88		0.77	0.75	1.18
	0.27	0.71		1.24		0.94
	0.42	0.7	0.78
	0.61	0.94	1.04
	0.43	0.77	0.96
	0.6
	0.73
	0.44

## Sheet: Fig 5F
	FIGURE 5F
	c-Junfl/fl		c-JunΔ/Δ CD11c-Cre		Tlr7-/-		Tlr7-/- c-JunΔ/Δ CD11c-Cre
	Vehicle	JNKi	Vehicle	JNKi	Vehicle	JNKi
	3.9	1.7	2.5
	5	3.4	3.3
	3.5	4.4	1.4
	9.3	2	3.1	4.2	1	3.5
	12.7	2.3	3.1	6.2	1	1.5
	3.9	3	1.4	2.4		0.7
	4.8	0.4	0.5	0.5	0.4	0.8	1.2
	2	1.3	0.8	1.3	0.4	1.2	0.5
	1.7	1.3	2.4	1.2		1.1	0.7
							0.7

## Sheet: Fig 5G
	FIGURE 5G
	c-Junfl/fl		c-JunΔ/Δ CD11c-Cre		Tlr7-/-		Tlr7-/- c-JunΔ/Δ CD11c-Cre
	Vehicle	JNKi	Vehicle	JNKi	Vehicle	JNKi
	14.2	1.4	1.7		0.6	4.2	0.2
	12	2			1.3	0.4	0.1
	15.6	1.6				0.7	0.2
							0.1
	3.5	0.4			0.1	0.2
	5.4	0.2			0.2	1.6
	2.7	0.3				0.4
	10.3	0.5	0.7	5.2
	13.4	1.6	0.4	2.6
	19.9	1.1	0.6	0.9
	4.8	0.1	0.2	0.1
	2.2	0.2	0.2	1
	6.3	0.2	0.4	1.4

## Sheet: Fig 5H
	FIGURE 5H
	c-Junfl/fl		c-JunΔ/Δ CD11c-Cre		Tlr7-/-		Tlr7-/- c-JunΔ/Δ CD11c-Cre
	Vehicle	JNKi	Vehicle	JNKi	Vehicle	JNKi
	1.7	0.2	0.2		0.09	0.21	0.3
	0.9	0.1	0.6		0.28	0.1	0.1
	0.6	0.7	0.4			0.1	0.19
							0.28
	0.67	0.3			0.24	0.12
	1.06	0.08			0.2	0.14
	0.64	0.11				0.17
	1.21	0.83	0.4	1.1
	1.01		0.29	1.32
	0.47	0.69	0.09	0.15
	0.36	0.05	0.1	0.08
	0.32	0.12	0.18	0.11
	0.34	0.15	0.33	0.31

## Sheet: Fig 5L
	Figure 5L
	c-Jun/JunBΔ/Δ K5-Cre-ERT2 - Vehicle		c-Jun/JunBΔ/Δ K5-Cre-ERT2 - JNKi		c-Jun/JunBfl/fl - Vehicle		c-Jun/JunBfl/fl - JNKi		Non-Responder
	Day 14	Day 28	Day 14	Day 28	Day 14	Day 28	Day 14	Day 28	Day 14	Day 28
	5	5	5.5	4.5	0	0	0	0	3.5	4.5
	2	3			0	0	0	0	6.5	7
	2.5	5	10	9			0	0
	11	12	7	4	0	0	0	0
	4	8.5	7.5	7	0	0	0	0
	10	10			0	0	0	0
	6	7	4.5	4.5	0	0	0	0
			1.5	0.5	0	0	0	0
							0	0

## Sheet: Fig 5N
	Figure 5N-Monocytes						Figure 5N-Neutrophils						Figure 5N- γδ TC
	c-Jun/JunBΔ/Δ K5-Cre-ERT2		c-Jun/JunBfl/fl		Non-Responder		c-Jun/JunBΔ/Δ K5-Cre-ERT2		c-Jun/JunBfl/fl		Non-Responder		c-Jun/JunBΔ/Δ K5-Cre-ERT2		c-Jun/JunBfl/fl		Non-Responder
	Vehicle	JNKi	Vehicle	JNKi	JNKi		Vehicle	JNKi	Vehicle	JNKi	JNKi		Vehicle	JNKi	Vehicle	JNKi	JNKi
	1.3	0.09	0.07	0.1	0.9		45	0.2	0.2	0.2			1.16	0.43	0.47	0.62	0.36
	0.19	0.27	0.09	0.12			62	50	0.2	0.4			0.26	0.24	0.56	0.46
	0.1	0.33	0.1	0.06			87	76	0.1	0.2			0.04	0.31	0.69	1.01
			0.04	0.26	0.76				0.4	1.2	55				0.63	0.71
		0.23	0.06	0.06				82	0.3	0.1				0.25	1	0.6	1.67
															0.72	0.46
	0.74			0.07			17.25			0.24	20.39		1.36		0.81	0.84
	0.87	0.02	0.05	0.25			13.61	15.66	0.48	1.35			1.78	0.27		0.85
	0.58	0	0.2	0.27			28.24	8.83	0.4	0.85			0.64	0.17
