# Supplementary material for: Psoriatic skin inflammation is promoted by c‐Jun/AP‐1‐dependent CCL2 and IL‐23 expression in dendritic cells
Source: EMBO Mol Med. 2021 Mar 16;13(4):e12409. doi: 10.15252/emmm.202012409 (PMC8033525; doi:10.15252/emmm.202012409)
Supplement: Supplementary file 10 — Source Data for Figure 6 [file EMMM-13-e12409-s002.zip › EMM-2020-12409-V5_Source-Data_Fig6/EMM-2020-12409-V5_Source-Data_Fig6.xlsx]

## Sheet: Fig 6C
	FIGURE 6C - CD1a				FIGURE 6C - CD1c				FIGURE 6C - CD14
	Healthy	Non-Lesional	Lesional		Healthy	Non-Lesional	Lesional		Healthy	Non-Lesional	Lesional
	40	50	87		67	67	47		65	55	58
	50	50	70		25	50	53		35	55	89
	25	29	80		50	50	69		40	65	75
	50	33	70		50	33	71		29	44	66
	33	50	80		83	50	60		45	37	53
	33	33	38		17	25	75		43	45	60
	56	50	100		25	50	100		40	67	70
	33	67	100		25	50	86		23	29	61
