# Supplementary material for: Psoriatic skin inflammation is promoted by c‐Jun/AP‐1‐dependent CCL2 and IL‐23 expression in dendritic cells
Source: EMBO Mol Med. 2021 Mar 16;13(4):e12409. doi: 10.15252/emmm.202012409 (PMC8033525; doi:10.15252/emmm.202012409)
Supplement: Supplementary file 11 — Source Data for Figure 7 [file EMMM-13-e12409-s007.zip › EMM-2020-12409-V5_Source-Data_Fig7/EMM-2020-12409-V5_Source-Data_Fig7.xlsx]

## Sheet: Fig 7B
	FIGURE 7B - IL-23					FIGURE 7B - CCL2
	DMSO		JNKi			DMSO		JNKi
	-	R848	-	R848		-	R848	-	R848
	0	816.48	0	505.89		63.9	4190	30.1	190
	0	408.93	0	295.91		37.8	640.4	8.5	47.6
	0	239.9	0	115.9		54.7	5281.9	31.9	451.8
	0	111.55	0	49.09		65.3	3863.7	39.4	269.2
	0	1831.23	0	877.03		427.9	9439.6	38.4	485.2
	0	51.25	0	0

## Sheet: Fig 7C
	FIGURE 7C - IL-23					FIGURE 7C - CCL2
	DMSO		AP-1 Inhibitor			DMSO		AP-1 Inhibitor
	-	R848	-	R848		-	R848	-	R848
	0	0	1029.21	13.467		247	519	672	302
	8.056	0	19.627	0		96	220	751	366
	0	0	30.393	0		57	116	201	80
	0	0	540.281	3.162		57	71	695	311
	2.644	0	536.482	6.559		289	661	1685	913
	0	13.295	1124.26	4.947		69	67	190	101
	0	0	783.395	25.442		61	61	174	95
						82.31	154.27	460.09	144.76
						63.64	72.46	152.57	71.44
						62.28	68.05	229.62	82.31
						68.39	72.12	513.72	135.6

## Sheet: Fig 7E
	FIGURE 7E- CD80				FIGURE 7E- CD86
	DMSO	JNKi	AP-1 Inh.		DMSO	JNKi	AP-1 Inh.
	R848	R848	R848		R848	R848	R848
	1702	988	1493		8205	7232	9148
	1626	473	748		6116	2700	2259
	701	439	1030		2720	2103	3674
	1330	619	1009		8510	5703	6128
	1563	451	1606		10028	3461	10609
	979	396	1085		4973	2448	5754
	1314	493	1477		7587	3091	8673

## Sheet: Fig 7F
	FIGURE 7F- IL-23				FIGURE 7F- CCL2
	DMSO	JNKi	AP-1 Inh.		DMSO	JNKi	AP-1 Inh.
	R848	R848	R848		R848	R848	R848
	74.66	0	35.28		3770	391	3500
	5.8	1.52	0		339	120	280
	1.52	5.8	0		224	123	281
					3732	305	3691
	107.3	0	27.3		3762	157	3337
	104.5	0	11		1329	124	740
	41.4	0	0		1643	133	1245
	115.6	0	23.5
